# Supplementary material for: The impact of “4 + 7” volume-based drug procurement on the volume, expenditures, and daily costs of antihypertensive drugs in Shenzhen, China: an interrupted time series analysis
Source: BMC Health Serv Res. 2021 Nov 26;21:1275. doi: 10.1186/s12913-021-07143-3 (PMC8620621; doi:10.1186/s12913-021-07143-3)
Supplement: Supplementary file 1 — Additional file 1 [file 12913_2021_7143_MOESM1_ESM.zip]

Archive with 1 entries (1 files):
- SupplementaryTables.docx
